# Supplementary material for: A rare case of stiff left atrial syndrome caused by both coconut left atrium and vertebral compression: a case report
Source: Eur Heart J Case Rep. 2019 Sep 14;3(3):ytz154. doi: 10.1093/ehjcr/ytz154 (PMC6764553; doi:10.1093/ehjcr/ytz154)
Supplement: ytz154_Supplementary_Data [file ytz154_supplementary_data.zip]

Archive with 6 entries (5 files):
- ytz154-Suppl_data/
- ytz154-Suppl_data/Supplementary_Video S2.mpg
- ytz154-Suppl_data/Supplementary_Video S3.mpg
- ytz154-Suppl_data/Thumbs.db
- ytz154-Suppl_data/Supplementary_Slide_Set.pptx
- ytz154-Suppl_data/Supplementary_Video S1.mpg
